# Supplementary material for: Assessing the Threat of Amphibian Chytrid Fungus in the Albertine Rift: Past, Present and Future
Source: PLoS One. 2015 Dec 28;10(12):e0145841. doi: 10.1371/journal.pone.0145841 (PMC4692535; doi:10.1371/journal.pone.0145841)
Supplement: S1 Dataset — DNA sequence alignment of partial ITS1-5.8S-ITS2 sequences used in Fig 2. (FASTA) [file pone.0145841.s001.fasta]

>AM130_Phrynobatrachus_asper_Mwenga_Terr_Itombwe_1950
ACGAGTCGAACAAAATTTATTTATTTTTTCGACAAATTAATTGGAAATTG-AAT------AATTTAATTCGAAAAAAATTGNAAAATAAATATTAAAAACAACT---------------------------------------------------------------------------------------------------------------------------------------------------------------------
>BMJ225_Hyperolius_BINP_Uganda
---AGTCGAACAAAATTTATTTATTTTTTCGACAAATTAATTGGAAATTG-AATGATTTTAATTTAATT-GAAAATAATTG-AAAATAAATATTAAAAACAACTTTTGACAACGGATCTCTTGGCTCTCGCAACGATGAAGAACGCAGCGAAATGCGATACGTAATGTGAATTGCAAACCTTTGTGAATCATTAAATCTTTGAACGCACATTGCACTCGTAAAAGAGTATACATGTTTGAGAATTATAAAAATACATTGTCCGAATTGA
>KIP109_Hyperolius__BINP_Uganda
---AGTCGAACAAAATTTATTTATTTTTTCGACAAATTAATTGGAAATTG-AAT------AATTTAATT-GAAAAAAATTG-AAAATAAATATTAAAAACAACTTTTGACAACGGATCTCTTGGCTCTCGCAACGATGAAGAACGCAGCGAAATGCGATACGTAATGTGAATTGCAAACCTTTGTGAATCATTAAATCTTTGAACGCACATTGCACTCGTAAAAGAGTATACATGTTTGAGAATTATAAAAATACATTGTCCGAATTGA
>BMJ210_Hyperolius_BINP_Uganda
---AGTCGAACAAAATTTATTTATTTTTTCGACAAATTAATTGGAAATTG-AAT------AATTTAATT-GAAAAAAATTG-AAAATAAATATTAAAAACAACTTTTGACAACGGATCTCTTGGCTCTCGCAACGATGAAGAACGCAGCGAAATGCGATACGTAATGTGAATTGCAAACCTTTGTGAATCATTAAATCTTTGAACGCACATTGCACTCGTAAAAGAGTATACATGTTTGAGAATTATAAAAATACATTGTCCGAATTGA
>RNSN109_Hyperolius_BINP_Uganda
-------------AATTTATTTATTTTTTTGTCAAATTAATTGGAAATTG-AAT------AATTTAATT-GAAAAAAATTG-AAAATAAATATTAAAAACAACTTTTGACAACGGATCTCTTGGCTCTCGCAACGATGAAGAACGCAGCGAAATGCGATACGTAATGTGAATTGCAAACCTTTGTGAATCATTAAATCTTTGAACGCACATTGCACTCGTAAAAGAGTATACATGTTTGAGAATTATAAAAATACATTGTCCGAATTGA
>KIP133_Hyperolius_BINP_Uganda_(reversed)
----------------------------------------------------------------------------AATTG-AAAATAAATATTAAAAACAACTTTTGACAACGGATCTCTTGGCTCTCGCAACGATGAAGAACGCAGCGAAATGCGATACGTAATGTGAATTGCAAACCTTTGTGAATCATTAAATCTTTGAACGCACATTGCACTCGTAAAAGAGTATACATG-TTGAGAAT-------------------------
>BNY112_Leptopelis_BINP_Uganda_
---AGTCGAACAAAATTTATTTATTTTTTTGACAAATTAATTGGAAATTG-AAT------AATTTAATT-GAAAAAAATTG-AAAATAAATATTAAAAACAACTTTTGACAACGGATCTCTTGGCTCTCGCAACGATGAAGAACGCAGCGAAATGCGATACGTAATGTGAATTGCAAACCTTTGTGAATCATTAAATCTTTGAACGCACATTGCACTCGTAAAAGAGTATACATGTTTGAGAATTATAAAAATACATTGTCCGAATTGA
>KAS101_Leptopelis_BINP_Uganda
----GTCGAACAAAATTTATTTATTTTTTTGTCAAATTAATTGGAAATTG-AAT------AATTTAATT-GAAAAAAATTG-AAAATAAATATTAAAAACAACTTTTGACAACGGATCTCTTGGCTCTCGCAACGATGAAGAACGCAGCGAAATGCGATACGTAATGTGAATTGCAAACCTTTGTGAATCATTAAATCTTTGAACGCACATTGCACTCGTAAAAGAGTATACATG-TTGAGAAT-------------------------
>RW308_Amietia_BINP_Uganda_
----------------------------------AATTAATTGGAAATTG-AAT------AATTTAATT-GAAAAAAATTG-AAAATAAATATTAAAAACAACTTTTGACAACGGATCTCTTGGCTCTCGCAACGATGAAGAACGCAGCGAAATGCGATACGTAATGTGAATTGCAAACCTTTGTGAATCATTAAATCTTTGAACGCACATTGCACTCGTAAAAGAGTATACATG-TTGAGAAT-------------------------
>NGO101_Ptychadena_BINP_Uganda
---AGTCGAACAAAATTTATTTATTTTTTCGACAAATTAATTGGAAATTG-AAT------AATTTAATT-GAAAAATATTG-AAAATAAATATTAAAAACAACTTTTGACAACGGATCTCTTGGCTCTCGCAACGATGAAGAACGCAGCGAAATGCGATACGTAATGTGAATTGCAAACCTTTGTGAATCATTAAATCTTTGAACGCACATTGCACTCGTAAAAGAGTATACATGTTTGAGAATTATAAAAATACATTGTCCGAATTGA
>11_Hyperolius_Bodongo_Forest_Uganda_(reversed)
---AGTCGAACAAAATTTATTTATTTTTTCGACAAATTAATTGGAAATTG-AAT------AATTTAATT-GAAAAAAATTG-AAAATAAATATTAAAAACAACTTTTGACAACGGATCTCTTGGCTCTCGCAACGATGAAGAACGCAGCGAAATGCGATACGTAATGTGAATTGCAAACCTTTGTGAATCATTAAATCTTTGAACGCACATTGCACTCGTAAAAGAGTATACATGTTTGAGAATTATAAAAATACATTGTCCGAATTGA
>KR9__Hyperolius_castaneus_NNP_Rwanda_(reversed)
---AGTCGAACAAAATTTATTTATTTTTTCGACAAATTAATTGGAAATTG-AAT------AATTTAATT-GAAAAAAATTG-AAAATAAATATTAAAAACAACTTTTGACAACGGATCTCTTGGCTCTCGCAACGATGAAGAACGCAGCGAAATGCGATACGTAATGTGAATTGCAAACCTTTGTGAATCATTAAATCTTTGAACGCACATTGCACTCGTAAAAGAGTATACATGTTTGAGAATTATAAAAATACATTGTCC-------
>BS3_Hyperolius_discodactylus_Bigugu_NNP_Rwanda_(reversed)
---AGTCGAACAAAATTTATTTATTTTTTCGACAAATTAATTGGAAATTG-AAT------AATTTAATT-GAAAAAAATTG-AAAATAAATATTAAAAACAACTTTTGACAACGGATCTCTTGGCTCTCGCAACGATGAAGAACGCAGCGAAATGCGATACGTAATGTGAATTGCAAACCTTTGTGAATCATTAAATCTTTGAACGCACATTGCACTCGTAAAAGAGTATACATGTTTGAGAATTATAAAAATACATTGTCC-------
>BS7_Hyperolius_discodactylus_Bigugu_NNP_Rwanda_(reversed)
---AGTCGAACAAAATTTATTTATTTTTTCGACAAATTAATTGGAAATTG-AAT------AATTTAATT-GAAAAAAATTG-AAAATAAATATTAAAAACAACTTTTGACAACGGATCTCTTGGCTCTCGCAACGATGAAGAACGCAGCGAAATGCGATACGTAATGTGAATTGCAAACCTTTGTGAATCATTAAATCTTTGAACGCACATTGCACTCGTAAAAGAGTATACATGTTTGAGAATTATAAAAATACATTGTCC-------
>DTR12_Amietia_Kamiranzovu_NNP_Rwanda_(reversed)
---AGTCGAACAAAATTTATTTATTTTTTCGACAAATTAATTGGAAATTG-AAT------AATTTAATT-GAAAAAAATTG-AAAATAAATATTAAAAACAACTTTTGACAACGGATCTCTTGGCTCTCGCAACGATGAAGAACGCAGCGAAATGCGATACGTAATGTGAATTGCAAACCTTTGTGAATCATTAAATCTTTGAACGCACATTGCACTCGTAAAAGAGTATACATGTTTGAGAATTATAAAAATACATTGTCC-------
>ST8_Hyperolius_castaneus_Kamiranzovu_NNP_Rwanda_(reversed)
---AGTCGAACAAAATTTATTTATTTTTTCGACAAATTAATTGGAAATTG-AAT------AATTTAATT-GAAAAAAATTG-AAAATAAATATTAAAAACAACTTTTGACAACGGATCTCTTGGCTCTCGCAACGATGAAGAACGCAGCGAAATGCGATACGTAATGTGAATTGCAAACCTTTGTGAATCATTAAATCTTTGAACGCACATTGCACTCGTAAAAGAGTATACATGTTTGAGAATTATAAAAATACATTGTCC-------
>OT19_Hyperolius_castaneus_Kamiranzovu_NNP_Rwanda_(reversed)
---AGTCGAACAAAATTTATTTATTTTTTCGACAAATTAATTGGAAATTG-AAT------AATTTAATT-GAAAAAAATTG-AAAATAAATATTAAAAACAACTTTTGACAACGGATCTCTTGGCTCTCGCAACGATGAAGAACGCAGCGAAATGCGATACGTAATGTGAATTGCAAACCTTTGTGAATCATTAAATCTTTGAACGCACATTGCACTCGTAAAAGAGTATACATGTTTGAGAATTATAAAAATACATTGTCC-------
>V15_Hyperolius_kivuensis_Cyamudongo_NNP_Rwanda_(reversed)
---AGTCGAACAAAATTTATTTATTTTTTCGACAAATTAATTGGAAATTG-AAT------AATTTAATT-GAAAAAAATTG-AAAATAAATATTAAAAACAACTTTTGACAACGGATCTCTTGGCTCTCGCAACGATGAAGAACGCAGCGAAATGCGATACGTAATGTGAATTGCAAACCTTTGTGAATCATTAAATCTTTGAACGCACATTGCACTCGTAAAAGAGTATACATGTTTGAGAATTATAAAAATACATTGTCC-------
>6875_Xenopus_Madiriri_KBNP_DRC
---AGTCGAACAAAATTTATTTATTTTTTCGACAAATTAATTGGAAATTG-AAT------AATTTAATT-GAAAAAAATTG-AAAATAAATATTAAAAACAACTTTTGACAACGGATCTCTTGGCTCTCGCAACGATGAAGAACGCAGCGAAATGCGATACGTAATGTGAATTGCAAACCTTTGTGAATCATTAAATCTTTGAACGCACATTGCACTCGTAAAAGAGTATACATGTTTGAGAATTATAAAAATACATTGTCCGAATTGA
>6883_Leptopelis_Mugaba_KBNP_DRC
---AGTCGAACAAAATTTATTTATTTTTTCGACAAATTAATTGGAAATTG-AAT------AATTTAATT-GAAAAAAATTG-AAAATAAATATTAAAAACAACTTTTGACAACGGATCTCTTGGCTCTCGCAACGATGAAGAACGCAGCGAAATGCGATACGTAATGTGAATTGCAAACCTTTGTGAATCATTAAATCTTTGAACGCACATTGCACTCGTAAAAGAGTATACATGTTTGAGAATTATAAAAATACATTGTCCGAATTGA
>6891_Leptopelis__Mugaba_KBNP_DRC
---AGTCGAACAAAATTTATTTATTTTTTCGACAAATTAATTGGAAATTG-AAT------AATTTAATT-GAAAAAAATTG-AAAATAAATATTAAAAACAACTTTTGACAACGGATCTCTTGGCTCTCGCAACGATGAAGAACGCAGCGAAATGCGATACGTAATGTGAATTGCAAACCTTTGTGAATCATTAAATCTTTGAACGCACATTGCACTCGTAAAAGAGTATACATGTTTGAGAATTATAAAAATACATTGTCCGAATTGA
>6836_Hyperolius_Bugulumiza_KBNP_DRC
---AGTCGAACAAAATTTATTTATTTTTTCGACAAATTAATTGGAAATTG-AAT------AATTTAATT-GAAAAAAATTG-AAAATAAATATTAAAAACAACTTTTGACAACGGATCTCTTGGCTCTCGCAACGATGAAGAACGCAGCGAAATGCGATACGTAATGTGAATTGCAAACCTTTGTGAATCATTAAATCTTTGAACGCACATTGCACTCGTAAAAGAGTATACATGTTTGAGAATTATAAAAATACATTGTCCGAATTGA
>7938_Afrixalus_Lowland_Kahuzi_Biega_-_Nzovu_DRC
---AGTCGAACAAAATTTATTTATTTTTTCGACAAATTAATTGGAAATTG-AAT------AATTTAATT-GAAAAAAATTG-AAAATAAATATTAAAAACAACTTTTGACAACGGATCTCTTGGCTCTCGCAACGATGAAGAACGCAGCGAAATGCGATACGTAATGTGAATTGCAAACCTTTGTGAATCATTAAATCTTTGAACGCACATTGCACTCGTAAAAGAGTATACATGTTTGAGAATTATAAAAATACATTGTCCGAATTGA
>9855_Arthroleptis_Misotshi_Kabogo_DRC
---AGTCGAACAAAATTTATTTATTTTTTCGACAAATTAATTGGAAATTG-AAT------AATTTAATT-----------G-AAAATAAATATTAAAAACAACTTTTGACAACGGATCTCTTGGCTCTCGCAACGATGTAGAACGCAGCGAAATGCGATACGTAATGTGAATTGCAAACCTTTGTGAATCATTAAATCTTTGAACGCACATTGCACTCGTAAAAGAGTATACATGTTTGAGAATTATAAAAATACATTGTCCGAATTGA
>9830_Phrynobatrachus_Misotshi_Kabogo_DRC
---AGTCGAACAAAATTTATTTATTTTTTCGACAAATTAATTGGAAATTG-AAT------AATTTAATTGAAAAAAAATTG-AAAA-------TAAAAACAACTTTTGACAATGGATCTCTTGGCTCTCGCAACGATGAAGAACGCAGCGAAATGCGATACGTAATGTGAATTGCAAACCTTTGTGAATCATTAAATCTTTGAACGCACATTGCACTCGTAAAAGAGTATACATGTTTGAGAATTATAAAAATACATTGTCCGAATTGA
>9963__Phrynobatrachus__Misotshi_Kabogo_DRC
---AATTGAACAAAATTTATTTATTTTTTTGACAAATTAATTGGAAATTG-AAT------AATTTAATTGAAAAAAAATTG-AAAA-------TAAAAACAACTTTTGACAACGGATCTCTTGGCTCTCGCAACGATGAAGAACGCAGCGAAATGCGATACGTAATGTGAATTGCAAACCTTTGTGAATCATTAAATCTTTGAACGCACATTGCACTCGTAAAAGAGTATACATGTTTGAAAATTATAAAAATACATTGTCCGAATTGA
>9972_Ptychadena__Misotshi_Kabogo_DRC
---AGTCGAACAAAATTTATTTATTTTTTTGACAAATTAATTGGAAATTG-AAT------AATTTAATTGAAAAAAAATTG-AAAA-------TAAAAACAACTTTTGACAACGGATCTCTTGGCTCTCGCAACGATGAAGAACGCAGCGAAATGCGATACGTAATGTGAATTGCAAACCTTTGTGAATCATTAAATCTTTGAACGCACATTGCACTCGTAAAAGAGTATACATGTTTGAGAATTATAAAAATACATTGTCCGAATTGA
>9979_Ptychadena__Misotshi_Kabogo_DRC_
-----------AAAATTTTTTTATTTTTTTGACAAATTAATTGGAAATTG-AAT------AATTTAATTGAAAAAAAATTG-AAAA-------TAAAAACAACTTTTGACAACGGATCTCTTGGCTCTCGCAACGATGAAGAACGCAGCGAAATGCGATACGTAATGTGAATTGCAAACCTTTGTGAATCATTAAATCTTTGAACGCACATTGCACTCGTAAAAGAGTATACATG----------------------------------
>7892_Hyperolius_Kasese_DRC_(reversed)
---AGTCGAACAAAATTTATTTATTTTTTCGACAAATTAATTGGAAATTG-AAT------AATTTAATT-GAAAAAAATTG-AAAATAAATATTAAAAACAACTTTTGACAACGGATCTCTTGGCTCTCGCAACGATGAAGAACGCAGCGAAATGCGATACGTAATGTGAATTGCAAACCTTTGTGAATCATTAAATCTTTGAACGCACATTGCACTCGTAAAAGAGTATACATGTTTGAGAATTATAAAAATACATTGTCCGAATTGA
>9881_Afrixalus_The_Reserve_des_Gorilles_de_Punia__-_Kasese_DRC
---AGTCGAACAAAATTTATTTATTTTTTCGACAAATTAATTGGAAATTG-AAT------AATTTAATT-GAAAAAAATTG-AAAATAAATATTAAAAACAACTTTTGACAACGGATCTCTTGGCTCTCGCAACGATGAAGAACGCAGCGAAATGCGATACGTAATGTGAATTGCAAACCTTTGTGAATCATTAAATCTTTGAACGCACATTGCACTCGTAAAAGAGTATACATGTTTGAGAATTATAAAAATACATTGTCCGAATTGA
>9883_Afrixalus_The_Reserve_des_Gorilles_de_Punia__-_Kasese_DRC
-------GAACAAAATTTATTTATTTTTTCGACAAATTAATTGGAAATTG-AAT------AATTTAATT-GAAAAAAATTG-AAAATAAATATTAAAAACAACTTTTGACAACGGATCTCTTGGCTCTCGCAACGATGAAGAACGCAGCGAAATGCGATACGTAATGTGAATTGCAAACCTTTGTGAATCATTAAATCTTTGAACGCACATTGCACTCGTAAAAGAGTATACATGTTTGAGAATTATAAAAATACATTGTCCGAATTGA
>9765_Ptychadena_Bandera_Itombwe_DRC_(reversed)
---------------------------------------------------------------------------------------------TAAAAACAACTTTTGACAACGGATCTCTTGGCTCTCGCAACGATGAAGAACGCAGCGAAATGCGATACGTAATGTGAATTGCAAACCTTTGTGAATCATTAAATCTTTGAACGCACATTGCACTCGTAAAAGAGTATACATG-TTGAGAAT-------------------------
>9897_Amietophrynus_Mwana_Itombwe_DRC
---AGTCGAACAAAATTTATTTATTTTTTCGACAAATTAATTGGAAATTG-AAT------AATTTAATT-GAAAAAAATTG-AAAATAAATATTAAAAACAACTTTTGACAACGGATCTCTTGGCTCTCGCAACGATGAAGAACGCAGCGAAATGCGATACGTAATGTGAATTGCAAACCTTTGTGAATCATTAAATCTTTGAACGCACATTGCACTCGTAAAAGAGTATACATGTTTGAGAATTATAAAAATACATTGTCCGAATTG-
>7839_Hyperolius_Mwana_Itombwe_DRC
-----------------------------------------------TTG-AAT------AATTTAATT-GAAAAAAATTG-AAAATAAATATTAAAAACAACTTTTGACAACGGATCTCTTGGCTCTCGCAACGATGAAGAACGCAGCGAAATGCGATACGTAATGTGAATTGCAAACCTTTGTGAATCATTAAATCTTTGAACGCACATTGCACTCGTAAAAGAGTATACATG----------------------------------
>7842_Leptopelis_Mwana_Itombwe_DRC
---AGTCGAACAAAATTTATTTATTTTTTCGACAAATTAATTGGAAATTG-AAT------AATTTAATT-GAAAAAAATTG-AAAATAAATATTAAAAACAACTTTTGACAACGGATCTCTTGGCTCTCGCAACGATGAAGAACGCAGCGAAATGCGATACGTAATGTGAATTGCAAACCTTTGTGAATCATTAAATCTTTGAACGCACATTGCACTCGTAAAAGAGTATACATGTTTGAGAATTATAAAAATACATTGTCCGAATTGA
>7845_Leptopelis_Mwana_Itombwe_DRC
---AGTCGAACAAAATTTATTTATTTTTTCGACAAATTAATTGGAAATTG-AAT------AATTTAATT-GAAAAAAATTG-AAAATAAATATTAAAAACAACTTTTGACAACGGATCTCTTGGCTCTCGCAACGATGAAGAACGCAGCGAAATGCGATACGTAATGTGAATTGCAAACCTTTGTGAATCATTAAATCTTTGAACGCACATTGCACTCGTAAAAGAGTATACATGTTTGAGAATTATAAAAATACATTGTCCGAATTGA
>7862_Hyperolius_Mwana_Itombwe_DRC
---AGTCGAACAAAATTTATTTATTTTTTCGACAAATTAATTGGAAATTG-AAT------AATTTAATT-GAAAAAAATTG-AAAATAAATATTAAAAACAACTTTTGACAACGGATCTCTTGGCTCTCGCAACGATGAAGAACGCAGCGAAATGCGATACGTAATGTGAATTGCAAACCTTTGTGAATCATTAAATCTTTGAACGCACATTGCACTCGTAAAAGAGTATACATGTTTGAGAATTATAAAAATACATTGTCCGAATTGA
>9890_Afrixalus_Mwana_Itombwe_DRC
---AGTCGAACAAAATTTATTTATTTTTTCGACAAATTAATTGGAAATTG-AAT------GATTTAATT-GAAAAAAATTG-AAAATAAATATTAAAAACAACTTTTGACAACGGATCTCTTGGCTCTCGCAACGATGAAGAACGCAGCGAAATGCGATACGTAATGTGAATTGCAAACCTTTGTGAATCATTAAATCTTTGAACGCACATTGCACTCGTAAAAGAGTATACATGTTTGAGAATTATAAAAATACATTGTCCGAATTGA
>9899_Hyperolius_Mwana_Itombwe_DRC
---AGTCGAACAAAATTTATTTATTTTTTCGACAAATTAATTGGAAATTG-AAT------GATTTAATT-GAAAAAAATTG-AAAATAAATATTAAAAACAACTTTTGACAACGGATCTCTTGGCTCTMGCAACGATGAAGAACGCAGCGAAATGCGATACGTAATGTGAATTGCAAACCTTTGTGAATCATTAAATCTTTGAACGCACATTGCACTCGTAAAAGAGTATACATGTTTGAGAATTATAAAAATACATTGTCCGAATTGA
>9910_Hyperolius_Mwana_Itombwe_DRC
---AGTCGAACAAAATTTATTTATTTTTTCGACAAATTAATTGGAAATTG-AAT------AATTTAATT-GAAAAAAATTG-AAAATAAATATTAAAAACAACTTTTGACAACGGATCTCTTGGCTCTCGCAACGATGAAGAACGCAGCGAAATGCGATACGTAATGTGAATTGCAAACCTTTGTGAATCATTAAATCTTTGAACGCACATTGCACTCGTAAAAGAGTATACATGTTTGAGAATTATAAAAATACATTGTCCGAATTGA
>9921_Hyperolius_Mwana_Itombwe_DRC
---AGTCGAACAAAATTTATTTATTTTTTCGACAAATTAATTGGAAATTG-AAT------AATTTAATT-GAAAAAAATTG-AAAATAAATATTAAAAACAACTTTTGACAACGGATCTCTTGGCTCTCGCAACGATGAAGAACGCAGCGAAATGCGATACGTAATGTGAATTGCAAACCTTTGTGAATCATTAAATCTTTGAACGCACATTGCACTCGTAAAAGAGTATACATGTTTGAGAATTATAAAAATACATTGTCCGAATTGA
>10002_Afrixalus_Itebero_DRC
---AGTCGAACAAAATTTATTTATTTTTTCGACAAATTAATTGGAAATTG-AAT------AATTTAATT-GAAAAAAATTG-AAAATAAATATTAAAAACAACTTTTGACAACGGATCTCTTGGCTCTCGCAACGATGAAGAACGCAGCGAAATGCGATACGTAATGTGAATTGCAAACCTTTGTGAATCATTAAATCTTTGAACGCACATTGCACTCGTAAAAGAGTATACATGTTTGAGAATTATAAAAATACATTGTCCGAATTGA
>10038_Leptopelis_Itebero_DRC
---AGTCGAACAAAATTTATTTATTTTTTCGACAAATTAATTGGAAATTG-AAT------AATTTAATT-GAAAAAAATTG-AAAATAAATATTAAAAACAACTTTTGACAACGGATCTCTTGGCTCTCGCAACGATGAAGAACGCAGCGAAATGCGATACGTAATGTGAATTGCAAACCTTTGTGAATCATTAAATCTTTGAACGCACATTGCACTCGTAAAAGAGTATACATGTTTGAGAATTATAAAAATACATTGTCCGAATTGA
>10060_Phrynobatrachus_Ndobo_DRC
---AGTCGAACAAAATTTATTTATTTTTTCGACAAATTAATTGGAAATTG-AAT------AATTTAATT-GAAAAAAATTG-AAAATAAATATTAAAAACAACTTTTGACAACGGATCTCTTGGCTCTCGCAACGATGAAGAACGCAGCGAAATGCGATACGTAATGTGAATTGCAAACCTTTGTGAATCATTAAATCTTTGAACGCACATTGCACTCGTAAAAGAGTATACATGTTTGAGAATTATAAAAATACATTGTCCGAATTGA
>10062_Phrynobatrachus_Ndobo_DRC
------------AAATTTATTTATTTTTTTGACAAATTAATTGGAAATTG-AAT------AATTTAATT-GAAAAAAATTG-AAAATAAATATTAAAAACAACTTTTGACAACGGATCTCTTGGCTCTCGCAACGATGAAGAACGCAGCGAAATGCGATACGTAATGTGAATTGCAAACCTTTGTGAATCATTAAATCTTTGAACGCACATTGCACTCGTAAAAGAGTATACATGTTTGAGAATTATAAAAATACATTGTCCGAAT---
>10064_Phrynobatrachus_Ndobo_DRC
--------AACAAAATTTATTTATTTTTTCGACAAATTAATTGGAAATTG-AAT------AATTTAATT-GAAAAAAATTG-AAAATAAATATTAAAAACAACTTTTGACAACGGATCTCTTGGCTCTCGCAACGATGAAGAACGCAGCGAAATGCGATACGTAATGTGAATTGCAAACCTTTGTGAATCATTAAATCTTTGAACGCACATTGCACTCGTAAAAGAGTATACATGTTTGAGAATTATAAAAATACATTGTCCGAATTGA
>10068_Phrynobatrachus_Ndobo_DRC_(reversed)
---AGTCGAACAAAATTTATTTATTTTTTCGACAAATTAATTGGAAATTG-AAT------AATTTAATT-GAAAAAAATTG-AAAATAAATATTAAAAACAACTTTTGACAACGGATCTCTTGGCTCTCGCAACGATGAAGAACGCAGCGAAATGCGATACGTAATGTGAATTGCAAACCTTTGTGAATCATTAAATCTTTGAACGCACATTGCACTCGTAAAAGAGTATACATGTTTGAGAATTATAAAAATACATTGTCCGAATTGA
>10129_Phrynobatrachus_Yambanga_DRC
---AGTCGAACAAAATTTATTTATTTTTTCGACAAATTAATTGGAAATTG-AAT------AATTTAATT-GAAAAAAATTG-AAAATAAATATTAAAAACAACTTTTGACAACGGATCTCTTGGCTCTCGCAACGATGAAGAACGCAGCGAAATGCGATACGTAATGTGAATTGCAAACCTTTGTGAATCATTAAATCTTTGAACGCACATTGCACTCGTAAAAGAGTATACATGTTTGAGAATTATAAAAATACATTGTCCGAATTGA
>10102_Arthroleptis_Namulombwa_DRC
---AGTCGAACAAAATTTATTTATTTTTTCGACAAATTAATTGGAAATTG-AAT------AATTTAATT-GAAAAATATTG-AAAATAAATATTAAAAACAACTTTTGACAACGGATCTCTTGGCTCTCGCAACGATGAAGAACGCAGCGAAATGCGATACGTAATGTGAATTGCAAACCTTTGTGAATCATTAAATCTTTGAACGCACATTGCACTCGTAAAAGAGTATACATGTTTGAGAATTATAAAAATACATTGTCCGAATTGA
>10119_Leptopelis_Kakanga_DRC
---AGTCGAACAAAATTTATTTATTTTTTCGACAAATTAATTGGAAATTG-AAT------AATTTAATT-GAAAAAAATTG-AAAATAAATATTAAAAACAACTTTTGACAACGGATCTCTTGGCTCTCGCAACGATGAAGAACGCAGCGAAATGCGATACGTAATGTGAATTGCAAACCTTTGTGAATCATTAAATCTTTGAACGCACATTGCACTCGTAAAAGAGTATACATGTTTGAGAATTATAAAAATACATTGTCCGAATTGA
>10124_Leptopelis_Kasenge_DRC
---------------------------------------------------------TTTAATTTAATTGAAAAAAAAATG-AAAA-------TAAAAACAACTTTTGACAACGGATCTCTTGGCTCTCGCAACGATGAAGAACGCAGCGAAATGCGATACGTAATGTGAATTGCAAACCTTTGTGAATCATTAAATCTTTGAACGCACATTGCACTCGTAAAAGAGTATACATGTT--------------------------------
>10532_Amietia_Mulenge_DRC
-------------------------------AC-AATTAATTGGAA-TTG-AAT------AATTTAATT-T-----AATTG-AAAATAAATATTAAAAACAACTTTTGACAACGGATCTCTTGGCTCTCGCAACGATGAAGAACGCAGCGAAATGCGATACGTAATGTGAATTGCAAACCTTTGTGAATCATTAAATCTTTGAACGCACATTGCACTCGTAAAAGAGTATACATG-TTGAGAAT-------------------------
>10494_Leptopelis_Mulenge_DRC
---------------------TATTTTTTCGAC-AATTAATTGGAAATTG-AAT------AATTTAATT-GAAAAAAATTG-AAAATAAATATTAAAAACAACTTTTGACAACGGATCTCTTGGCTCTCGCAACGATGAAGAACGCAGCGAAATGCGATACGTAATGTGAATTGCAAACCTTTGTGAATCATTAAATCTTTGAACGCACATTGCACTCGTAAAAGAGTATACATGTTTGAGAATTATAAAAATACATTGTCCGAATTGA
>10514_Hyperolius_Mulenge_DRC_(reversed)
---AGTTGAACAAAATTTAATTATTTTTTAGACAAATTAATTGGAAATTG-AATGATTTTAAATTAATT-GAAAAAAATTG-AAAATAAATATTAAAAACAACTTTTGACAACGGATCTCTTGGCTCTCGCAACGATGAAGAACGCAGCGAAATGCGATACGTAATGTGAATTGCAAACCTTTGTGAATCATTAAATCTTTGAACGCACATTGCACTCGTAAAAGAGTATACATG-TTGAGAAT-------------------------
>10545_Hyperolius_Mulenge_DRC
--------AACAAAATTTATTTATTTTTTAGTCAAATTAATTGGAAATWG-AAT------AATTTAATT-GAAAAAAATTG-AAAATAAATATTAAAAACAACTTTTGACAACGGATCTCTTGGCTCTCGCAACGATGAAGAACGCAGCGAAATGCGATACGTAATGTGAATTGCAAACCTTTGTGAATCATTAAATCTTTGAACGCACATTGCACTCGTAAAAGAGTATACATGTTTGAGAATTATAAAAATACATTGTCCGAATTGA
>10493_Hyperolius_Mulenge_DRC
------------------------TTTTTCGACAAATTAATTGGAAATTG-AAT------AATTTAATT-GAAAAAAATTG-AAAATAAATATTAAAAACAACTTTTGACAACGGATCTCTTGGCTCTCGCAACGATGAAGAACGCAGCGAAATGCGATACGTAATGTGAATTGCAAACCTTTGTGAATCATTAAATCTTTGAACGCACATTGCACTCGTAAAAGAGTATACATG-TTGAGAAT-AT----------------------
>10489_Hyperolius_Mulenge_DRC
---AGTCGAACAAAATTTATTTATTTTTTCGACAAATTAATTGGAAATTG-AAT------AATTTAATT-GAAAAAAATTG-AAAATAAATATTAAAAACAACTTTTGACAACGGATCTCTTGGCTCTCGCAACGATGAAGAACGCAGCGAAATGCGATACGTAATGTGAATTGCAAACCTTTGTGAATCATTAAATCTTTGAACGCACATTGCACTCGTAAAAGAGTATACATGTTTGAGAATTATAAAAATACATTGTCCGAATTGA
>10498_Hyperolius_Mulenge_DRC_(reversed)
---AGTCGAACAAAATTTATTTATTTTTTCGACAAATTAATTGGAAATTG-AAT------AATTTAATT-GAAAAAAATTG-AAAATAAATATTAAAAACAACTTTTGACAACGGATCTCTTGGCTCTCGCAACGATGAAGAACGCAGCGAAATGCGATACGTAATGTGAATTGCAAACCTTTGTGAATCATTAAATCTTTGAACGCACATTGCACTCGTAAAAGAGTATACATGTTTGAGAATTATAAAAATACATTGTCCGAATTGA
>10499_Hyperolius_Mulenge_DRC
-------GAACAAAATTTATTTATTTTTTCGACAAATTAATTGGAAATTG-AAT------RATTTAATT-GAAAAAAATTG-AAAATAAATATTAAAAACAACTTTTGACAACGGATCTCTTGGCTCTCGCAACGATGAAGAACGCAGCGAAATGCGATACGTAATGTGAATTGCAAACCTTTGTGAATCATTAAATCTTTGAACGCACATTGCACTCGTAAAAGAGTATACATGTTTGAGAATTATAATAATACATTGTCCGAAT---
>10501_Hyperolius_Mulenge_DRC_(reversed)
---AGTCGAACAAAATTTATTTATTTTTTCGACAAATTAATTGGAAATTG-AAT------AATTTAATT-GAAAAAAATTG-AAAATAAATATTAAAAACAACTTTTGACAACGGATCTCTTGGCTCTCGCAACGATGAAGAACGCAGCGAAATGCGATACGTAATGTGAATTGCAAACCTTTGTGAATCATTAAATCTTTGAACGCACATTGCACTCGTAAAAGAGTATACATGTTTGAGAATTATAAAAATACATTGTCCGAATTGA
>10508_Hyperolius_Mulenge_DRC
---AGTCGAACAAAATTTATTTATTTTTTCGACAAATTAATTGGAAATTG-AAT------AATTTAATT-GAAAAAAAATG-AAAATAAATATTAAAAACAACTTTTGACAACGGATCTCTTGGCTCTCGCAACGATGAAGAACGCAGCGAAATGCGATACGTAATGTGAATTGCAAACCTTTGTGAATCATTAAATCTTTGAACGCACATTGCACTCGTAAAAGAGTATACATGTTTGAGAATTATAAAAATACATTGTCCGAATTGA
>10510_Hyperolius_Mulenge_DRC
---AGTCGAACAAAATTTATTTATTTTTTCGACAAATTAATTGGAAATTG-AAT------AATTTAATT-GAAAAAAATTG-AAAATAAATATTAAAAACAACTTTTGACAACGGATCTCTTGGCTCTCGCAACGATGAAGAACGCAGCGAAATGCGATACGTAATGTGAATTGCAAACCTTTGTGAATCATTAAATCTTTGAACGCACATTGCACTCGTAAAAGAGTATACATGTTTGAGAATTATAAAAATACATTGTCCGAATTGA
>10516_Hyperolius_Mulenge_DRC
---AGTCGAACAAAATTTATTTATTTTTTCGACAAATTAATTGGAAATTG-AAT------AATTTAATT-GAAAAAAATTG-AAAATAAATATTAAAAACAACTTTTGACAACGGATCTCTTGGCTCTCGCAACGATGAAGAACGCAGCGAAATGCGATACGTAATGTGAATTGCAAACCTTTGTGAATCATTAAATCTTTGAACGCACATTGCACTCGTAAAAGAGTATACATGTTTGAGAATTATAAAAATACATTGTCCGAATTGA
>10520_Hyperolius_Mulenge_DRC
---AGTCGAACAAAATTTATTTATTTTTTCGACAAATTAATTGGAAATTG-AAT------AATTTAATT-GAAAAAAATTG-AAAATAAATATTAAAAACAACTTTTGACAACGGATCTCTTGGCTCTCGCAACGATGAAGAACGCAGCGAAATGCGATACGTAATGTGAATTGCAAACCTTTGTGAATCATTAAATCTTTGAACGCACATTGCACTCGTAAAAGAGTATACATGTTTGAGAATTATAAAAATACATTGTCCGAATTGA
>10523_Hyperolius_Mulenge_DRC
---AGTCGAACAAAATTTATTTATTTTTTCGACAAATTAATTGGAAATTG-AAT------AATTTAATT-GAAAAAAATTG-AAAATAAATATTAAAAACAACTTTTGACAACGGATCTCTTGGCTCTCGCAACGATGAAGAACGCAGCGAAATGCGATACGTAATGTGAATTGCAAACCTTTGTGAATCATTAAATCTTTGAACGCACATTGCACTCGTAAAAGAGTATACATGTTTGAGAATTATAAAAATACATTGTCCGAATTGA
>10524_Xenopus_Mulenge_DRC_(reversed)
---AGTCGAACAAAATTTATTTATTTTTTCGACAAATTAATTGGAAATTG-AAT------AATTTAATT-GAAAAAAATTG-AAAATAAATATTAAAAACAACTTTTGACAACGGATCTCTTGGCTCTCGCAACGATGAAGAACGCAGCGAAATGCGATACGTAATGTGAATTGCAAACCTTTGTGAATCATTAAATCTTTGAACGCACATTGCACTCGTAAAAGAGTATACATGTTTGAGAATTATAAAAATACATTGTCCGAATTGA
>10527_Arthroleptis_Mulenge_DRC
---AGTCAAACAAAATTTATTTATTTTTTCGACAAATTAATTGGAAATTG-AAT-------ATTTAATT-GAAAAAAATTG-AAAATAAATATTAAAAACAACTTTTGACAACGGATCTCTTGGCTCTCGCAACGATGAAGAACGCAGCGAAATGCGATACGTAATGTGAATTGCAAACCTTTGTGAATCATTAAATCTTTGAACGCACATTGCACTCGTAAAAGAGTATACATGTTTGAGAATTATAAAAATACATTGTCCGAATTGA
>JQ582903 Batrachochytrium dendrobatidis strain CW34 clone J internal transcribed spacer 1, partial sequence; 5.8S ribosomal RNA gene, complete sequence; and internal transcribed spacer 2, partial sequence
---AGTCGAACAAAATTTATTTATTTTTTCGACAAATTAATTGGAAATTG-AAT------AATTTAATT-GAAAAAAATTG-AAAATAAATATTAAAAACAACTTTTGACAACGGATCTCTTGGCTCTCGCAACGATGAAGAACGCAGCGAAATGCGATACGTAATGTGAATTGCAAACCTTTGTGAATCATTAAATCTTTGAACGCACATTGCACTCGTAAAAGAGTATACATGTTTGAGAATTATAAAAATACATTGTCCGAATTGA
>JQ582904 Batrachochytrium dendrobatidis strain CW34 clone G internal transcribed spacer 1, partial sequence; 5.8S ribosomal RNA gene, complete sequence; and internal transcribed spacer 2, partial sequence
---AGTCGAACAAAATTTATTTATTTTTTCGACAAATTAATTGGAAATTG-AAT------AATTTAATT-GAAAAAAATTG-AAAATAAATATTAAAAACAACTTTTGACAACGGATCTCTTGGCTCTCGCAACGATGAAGAACGCAGCGAAATGCGATACGTAATGTGAATTGCAAACCTTTGTGAATCATTAAATCTTTGAACGCACATTGCACTCGTAAAAGAGTATACATGTTTGAGAATTATAAAAATACATTGTCCGAATTGA
>JQ582905 Batrachochytrium dendrobatidis strain CW34 clone Q internal transcribed spacer 1, partial sequence; and 5.8S ribosomal RNA gene and internal transcribed spacer 2, complete sequence
---AGTCGAACAAAATTTATTTACTTTTTCGACAAATTAATTGGAAATTG-AAT------AATTTAATT-GAAAAAAATTG-AAAATAAATATTAAAAACAACTTTTGACAACGGATCTCTTGGCTCTCGCAACGATGAAGAACGCANCGAAATGCGATACGTAATGTGAATTGCAAACCTTTGTGAATCATTAAATCTTTGAACGCACATTGCACTCGTAAAAGAGTATACATGTTTGAGAATTATAAAAATACATTGTCCGAATTGA
>JQ582915 Batrachochytrium dendrobatidis strain CW34 clone P internal transcribed spacer 1, partial sequence; and 5.8S ribosomal RNA gene and internal transcribed spacer 2, complete sequence
---AGTCGAACAAAATTTATTTATTTTTTCGACAAATTAATTGGAAATTG-AAT------AATTTAATT-GAAAAAAATTG-AAAATAAATATTAAAAACAACTTTTGACAACGGATCTCTTGGCTCTCGCAACGATGAAGAACGCAGCGAAATGCGATACGTAATGTGAATTGCAAACCTTTGTGAATCATTAAATCTTTGAACGCACATTGCACTCGTAAAAGAGTATACATGTTTGAGAATTATAAAAATACATTGTCCGAATTGA
>JQ582916 Batrachochytrium dendrobatidis strain CW34 clone L internal transcribed spacer 1, partial sequence; and 5.8S ribosomal RNA gene and internal transcribed spacer 2, complete sequence
---AGTCGAACAAAATTTATTTATTTTTTCGACAAATTAATTGGAAATTG-AAT------AATTTAATT-GAAAAAAATTG-AAAATAAATATTAAAAACAACTTTTGACAACGGATCTCTTGGCTCTCGCAACGATGAAGAACGCAGCGAAATGCGATACGTAATGTGAATTGCAAACCTTTGTGAATCATTAAATCTTTGAACGCACATTGCACTCGTAAAAGAGTATACATGTTTGAGAATTATAAAAATACATTGTCCGAATTGA
>JQ582921 Batrachochytrium dendrobatidis strain CW34 clone R internal transcribed spacer 1, partial sequence; 5.8S ribosomal RNA gene, complete sequence; and internal transcribed spacer 2, partial sequence
---AGTCGAACAAAATTTATTTATTTTTTCGACAAATTAATTGGAAATTG-AAT-------ATTTAATT-GAAAAAAATTG-AAAATAAATATTAAAAACAACTTTTGACAACGGATCTCTTGGCTCTCGCAACGATGAAGAACGCAGCGAAATGCGATACGTAATGTGAATTGCAAACCTTTGTGAATCATTAAATCTTTGAACGCACATTGCACTCGTAAAAGAGTATACATGTTTGAGAATTATAAAAATACATTGTCCGAATTGA
>JQ582937 Batrachochytrium dendrobatidis strain CW34 clone T internal transcribed spacer 1, partial sequence; and 5.8S ribosomal RNA gene and internal transcribed spacer 2, complete sequence
---AGTCGAACAAAATTTATTTATTTTTTCGACAAATTAATTGGAAATTG-AAT------AATTTAATT-GAAAAAAATTG-AAAATAAATATTAAAAACAACTTTTGACAACGGATCTCTTGGCTCTCGCAACGATGAAGAACGCAGCGAAATGCGATACGTAATGTGAATTGCAAACCTTTGTGAATCATTAAATCTTTGAACGCACATTGCACTCGTAAAAGAGTATACATGTTTGAGAATTATAAAAATACATTGTCCGAATTGA
>JQ582938 Batrachochytrium dendrobatidis strain CW34 clone I internal transcribed spacer 1, partial sequence; 5.8S ribosomal RNA gene, complete sequence; and internal transcribed spacer 2, partial sequence
---AGTCGAACAAAATTTATTTATTTTTTCGACAAATTAATTGGAAATTG-AAT------AATTTAATT-GAAAAAAATTG-AAAATAAATATTAAAAACAACTTTTGACAACGGATCTCTTGGCTCTCGCAACGATGAAGAACGCAGCGAAATGCGATACGTAATGTGAATTGCAAACCTTTGTGAATTATTAAATCTTTGAACGCACATTGCACTCGTAAAAGAGTATACATGTTTGAGAATTATAAAAATACATTGTCCGAATTGA
>JQ582927 Batrachochytrium dendrobatidis strain CW34 clone F internal transcribed spacer 1, partial sequence; and 5.8S ribosomal RNA gene and internal transcribed spacer 2, complete sequence
---AGTCGAACAAAATTTATTTATTTTTTCGACAAATTAATTGGAAATTG-AAT------GATTTAATT-GAAAAAAATTG-AAAATAAATATTAAAAACAACTTTTGACAACGGATCTCTTGGCTCTCGCAACGATGAAGAACGCAGCGAAATGCGATACGTAATGTGAATTGCAAACCTTTGTGAATCATTAAATCTTTGAACGCACATTGCACTCGTAAAAGAGTATACATGTTTGAGAATTATAAAAATACATTGTCCGAATTGA
>JQ582906 Batrachochytrium dendrobatidis strain CW34 clone D internal transcribed spacer 1, partial sequence; and 5.8S ribosomal RNA gene and internal transcribed spacer 2, complete sequence
---AGTCGAACAAAATTTATTTATTTTTTCGACAAATTAATTGGAAATTG-AAT------AATTTAATT-----------G-AAAATAAATATTAAAAACAACTTTTGACAACGGATCTCTTGGCTCTCGCAACGATGAAGAACGCAGCGAAATGCGATACGTAATGTGAATTGCAAACCTTTGTGAATCATTAAATCTTTGAACGCACATTGCACTCGTAAAAGAGTATACATGTTTGAGAATTATAAAAATACATTGTCCGAATTGA
>JQ582920 Batrachochytrium dendrobatidis strain CW34 clone S internal transcribed spacer 1, partial sequence; 5.8S ribosomal RNA gene, complete sequence; and internal transcribed spacer 2, partial sequence
---AGTCGAACAAAATTTATTTATTTTTTCGACAAATTAATTGGAAATTG-AATAATTTTAATTTAATT-----------G-AAAATAAATATTAAAAACAACTTTTGACAACGGATCTCTTGGCTCTCGCAACGATGAAGAACGCAGCGAAATGCGATACGTAATGTGAATTGCAAACCTTTGTGAATCATTAAATCTTTGAACGCACATTGCACTCGTAAAAGAGTATACATGTTTGAGAATTATAAAAATACATTGTCCGAATTGA
>JQ582928 Batrachochytrium dendrobatidis strain CW34 clone O internal transcribed spacer 1, partial sequence; and 5.8S ribosomal RNA gene and internal transcribed spacer 2, complete sequence
---AGTCGAACAAAATTTATTTATTTTTTCGACAAATTAATTGGAAATTG-AATAATTTTAATTTAATT-----------G-AAAATAAATATTAAAAACAACTTTTGACAACGGATCTCTTGGCTCTCGCAACGATGAAGAACGCAGCGAAATGCGATACGTAATGTGAATTGCAAACCTTTGTGAATCATTAAATCTTTGAACGCACATTGCACTCGTAAAAGAGTATACATGTTTGAGAATTATAAAAATACATTGTCCGAATTGA
>JQ582929 Batrachochytrium dendrobatidis strain CW34 clone N internal transcribed spacer 1, partial sequence; and 5.8S ribosomal RNA gene and internal transcribed spacer 2, complete sequence
---AGTCGAACAAAATTTATTTATTTTTTCGACAAATTAATTGGAAATTG-AATAATTTTAATTTAATT-----------G-AAAATAAATATTAAAAACAACTTTTGACAACGGATCTCTTGGCTCTCGCAACGATGAAGAACGCAGCGAAATGCGATACGTAATGTGAATTGCAAACCTTTGTGAATCATTAAATCTTTGAACGCACATTGCACTCGTAAAAGAGTATACATGTTTGAGAATTATAAAAATACATTGTCCGAATTGA
>JQ582924 Batrachochytrium dendrobatidis strain CW34 clone A internal transcribed spacer 1, partial sequence; 5.8S ribosomal RNA gene, complete sequence; and internal transcribed spacer 2, partial sequence
---AGTCGAACAAAATTTATTTATTTTTTCGACAAATTAATTGGAAATTG-AATAATTTTAATTTAATT-----------G-AAAATAAATATTAAAAACAACTTTTGACAACGGATCTCTTGGCTCTCGCAACGATGAAGAACGCAGCGAAATGCGATACGTAATGTGAATTGCAAACCTTTGTGAATCATTAAATCTTTGAACGCACATTGCACTCGTAAAAGAGTATACATGTTTGAGAATTATAAAAATACATTGTCCGAATTGA
>JQ582926 Batrachochytrium dendrobatidis strain CW34 clone B internal transcribed spacer 1, partial sequence; and 5.8S ribosomal RNA gene and internal transcribed spacer 2, complete sequence
---AGTCGAACAAAATTTATTTATTTTTTCGACAAATTAATTGGAAATTG-AATAATTTTAATTTAATT-----------G-AAAATAAATATTAAAAACAACTTTTGACAACGGATCTCTTGGCTCTCGCAACGATGAAGAACGCAGCGAAATGCGATACGTAATGTGAATTGCAAACCTTTGTGAATCATTAAATCTTTGAACGCACATTGCACTCGTAAAAGAGTATACATGTTTGAGAATTATAAAAATACATTGTCCGAATTGA
>JQ582925 Batrachochytrium dendrobatidis strain CW34 clone E internal transcribed spacer 1, partial sequence; and 5.8S ribosomal RNA gene and internal transcribed spacer 2, complete sequence
---AGTCGAACAAAATTTATTTATTTTTTCGACAAATTAATTGGAAATTG-AAT-AATTTAATTTAATT-GAAAAAAATTG-AAAATAAATATTAAAAACAACTTTTGACAACGGATCTCTTGGCTCTCGCAACGATGAAGAACGCAGCGAAATGCGATACGTAATGTGAATTGCAAACCTTTGTGAATCATTAAATCTTTGAACGCACATTGCACTCGTAAAAGAGTATACATGTTTGAGAATTATAAAAATACATTGTCCGAATTGA
>JQ582935 Batrachochytrium dendrobatidis strain CW34 clone K internal transcribed spacer 1, partial sequence; and 5.8S ribosomal RNA gene and internal transcribed spacer 2, complete sequence
---AGTCGAACAAAATTTATTTATTTTTTCGACAAATTAATTGGAAATTG-AAT-AATTTAATTTAATT-GAAAAAAATTG-AAAATAAATATTAAAAACAACTTTTGACAACGGATCTCTTGGCTCTCGCAACGATGAAGAACGCAGCGAAATGCGATACGTAATGTGAATTGCAAACCTTTGTGAATCATTAAATCTTTGAACGCACATTGCACTCGTAAAAGAGTATACATGTTTGAGAATTATAAAAATACATTGTCCGAATTGA
>JQ582922 Batrachochytrium dendrobatidis strain CW34 clone U internal transcribed spacer 1, partial sequence; and 5.8S ribosomal RNA gene and internal transcribed spacer 2, complete sequence
---AGTCGAACAAAATTTATTTATTTTTTCGACAAATTAATTGGAAATTG-AAT-AATTTAATTTAATT-GAAAAAAATTG-AAAATAAATATTAAAAACAACTTTTGACAACGGATCTCTTGGCTCTCGCAACGATGAAGAACGCAGCGAAATGCGATACGTAATGTGAATTGCAAACCTTTGTGAATCATTAAATCTTTGAACGCACATTGCACTCGTAAAAGAGTATACATGTTTGAGAATTATAAAAATACATTGTCCGAATTGA
>JQ582940 Batrachochytrium dendrobatidis strain CW34 clone M internal transcribed spacer 1, partial sequence; 5.8S ribosomal RNA gene, complete sequence; and internal transcribed spacer 2, partial sequence
---AGTCGAACAAAATTTATTTATTTTTTCGACAAATTAATTGGAAATTG-AATGATTTTAATTTAATT-GAAAAAAATTG-AAAATAAATATTAAAAACAACTTTTGACAACGGATCTCTTGGCTCTCGCAACGATGAAGAACGCAGCGAAATGCGATACGTAATGTGAATTGCAAACCTTTGTGAATCATTAAATCTTTGAACGCACATTGCACTCGTAAAAGAGTATACATGTTTGAGAATTATAAAAATACATTGTCCGAATTGA
>JQ582923 Batrachochytrium dendrobatidis strain CW34 clone C internal transcribed spacer 1, partial sequence; 5.8S ribosomal RNA gene, complete sequence; and internal transcribed spacer 2, partial sequence
---AGTCGAACAAAATTTATTTATTTTTTCGACAAATTAATTGGAAATTG-AATGATTTTAATTTAATT-GAAAAAAATTG-AAAATAAATATTAAAAACAACTTTTGACAACGGATCTCTTGGCTCTCGCAACGATGAAGAACGCAGCGAAATGCGATACGTAATGTGAATTGCAAACCTTTGTGAATCATTAAATCTTTGAACGCACATTGCACTCGTAAAAGAGTATACATGTTTGAGAATTATAAAAATACATTGTCCGAATTGA
>JQ582941 Batrachochytrium dendrobatidis strain CW34 clone H internal transcribed spacer 1, partial sequence; 5.8S ribosomal RNA gene, complete sequence; and internal transcribed spacer 2, partial sequence
---AGTCGAACAAAATTTATTTATTTTTTCGACAAATTAATTGGAAAT------GATTTTAATTTAATT-GAAAAAAATTG-AAAATAAATATTA-AAACAACTTTTGACAACGGATCTCTTGGCTCTCGCAACGATGAAGAACGCAGCGAAATGCGATACGTAATGTGAATTGCAAACCTTTGTGAATCATTAAATCTTTGAACGCACATTGCACTCGTAAAAGAGTATACATGTTTGAGAATTATAAAAATACATTGTCCGAATTGA
>FJ232005_Batrachochytrium dendrobatidis isolate MF22879_Bd internal transcribed spacer 1, partial sequence; 5.8S ribosomal RNA gene, complete sequence; and internal transcribed spacer 2, partial sequence
---AGTCGAACAAAATTTATTTATTTTTTCGACAAATTAATTGGAAATTG-AAT------AATTTAATTGAAAAAAAATTG-AAAATAAATATTAAAAACAACTTTTGACAACGGATCTCTTGGCTCTCGCAACGATGAAGAACGCAGCGAAATGCGATACGTAATGTGAATTGCAAACCTTTGTGAATCATTAAATCTTTGAACGCACATTGCACTCGTAAAAGAGTATACATGTTTGAGAATTATAAAAATACATTGTCCGAATTGA
>FJ232007_Batrachochytrium dendrobatidis isolate MF22913_Bd internal transcribed spacer 1, partial sequence; 5.8S ribosomal RNA gene, complete sequence; and internal transcribed spacer 2, partial sequence
---AGTCGAACAAAATTTATTTATTTTTTCGACAAATTAATTGGAAATTG-AAT------AATTTAATTGAAAAAAAATTG-AAAATAAATATTAAAAACAACTTTTGACAACGGATCTCTTGGCTCTCGCAACGATGAAGAACGCAGCGAAATGCGATACGTAATGTGAATTGCAAACCTTTGTGAATCATTAAATCTTTGAACGCACATTGCACTCGTAAAAGAGTATACATGTTTGAGAATTATAAAAATACATTGTCCGAATTGA
>FJ232006_Batrachochytrium dendrobatidis isolate MF20242_Bd internal transcribed spacer 1, partial sequence; 5.8S ribosomal RNA gene, complete sequence; and internal transcribed spacer 2, partial sequence
---AGTCGAACAAAATTTATTTATTTTTTCGACAAATTAATTGGAAATTG-AAT------AATTTAATTGAAAAAAAATTG-AAAA-------TAAAAACAACTTTTGACAACGGATCTCTTGGCTCTCGCAACGATGAAGAACGCAGCGAAATGCGATACGTAATGTGAATTGCAAACCTTTGTGAATCATTAAATCTTTGAACGCACATTGCACTCGTAAAAGAGTATACATGTTTGAGAATTATAAAAATACATTGTCCGAATTGA
>AB435226_Batrachochytrium dendrobatidis genes for ITS1, 5.8S rRNA, ITS2, partial and complete sequence, isolate: Bd-16
---AGTCGAACAAAATTTATTTATTTTTTCGACAAATTAATTGGAAATTGAAATGATTTTAATTTAATTGAAAAAAAAATG-AAAA-------TAAAAACAACTTTTGACAACGGATCTCTTGGCTCTCGCAACGATGAAGAACGCAGCGAAATGCGATACGTAATGTGAATTGCAAACCTTTGTGAATCATTAAATCTTTGAACGCACATTGCACTCGTAAAAGAGTATACATGTTTGAGAATTATAAAAATACATTGTCCGAATTGA
